# Supplementary material for: Effect of online education on the knowledge on, attitudes towards, and skills in patient safety for nursing students in Korea: a mixed-methods study
Source: J Educ Eval Health Prof. 2022 Jun 30;19:14. doi: 10.3352/jeehp.2022.19.14 (PMC9478472; doi:10.3352/jeehp.2022.19.14)
Supplement: Supplementary file 1 [file jeehp-19-14-dataset1.xlsx]

## Sheet: coding
ID	preA1	preA2	preA3	preA4	preA5	preA6	preA7	preA8	preA9	preA10	preA11	preA12	preA13	preA14	preB1	preB2	preB3	preB4	preB5	preB6	preB7	preB8	preB9	preB10	preB11	preB12	preC1	preC2	preC3	preC4	preC5	preC6	preC7	preC8	postA1	postA2	postA3	postA4	postA5	postA6	postA7	postA8	postA9	postA10	postA11	postA12	postA13	postA14	postB1
1	4	4	4	4	4	4	4	4	2	2	3	4	3	4	4	4	4	4	4	3	3	5	4	3	3	5	3	3	4	4	3	4	3	3	2	4	5	5	5	4	5	4	4	5	4	5	4	4	4
2	5	5	5	5	5	5	5	5	5	5	5	2	5	5	4	4	4	4	4	4	3	5	5	4	5	5	5	5	5	5	5	5	5	5	5	5	5	5	5	5	5	5	5	5	5	3	5	5	4
3	5	5	5	5	5	5	5	5	5	5	5	5	5	5	1	2	2	2	2	2	1	5	2	4	3	5	2	4	1	2	1	2	2	4	5	5	5	5	5	4	5	5	5	5	5	5	5	5	4
4	5	5	5	5	5	5	5	5	5	5	5	5	5	5	2	2	2	2	2	2	1	4	1	2	2	4	3	2	1	2	1	2	2	4	5	5	5	5	5	5	5	5	5	5	5	5	5	5	4
5	5	5	5	5	5	5	5	5	5	4	5	5	5	5	5	5	5	5	5	5	5	5	5	5	5	5	5	5	5	5	5	5	5	5	5	5	5	5	5	5	5	5	5	5	5	5	5	5	4
6	5	5	5	5	5	5	5	5	5	4	5	5	5	5	3	4	3	4	4	3	3	5	4	3	4	5	5	5	5	5	5	5	5	5	5	5	5	5	5	5	5	5	5	5	5	5	5	4	4
7	5	5	5	5	5	5	5	5	4	5	5	5	4	5	3	3	3	4	4	4	3	5	5	5	4	5	3	2	1	3	1	1	2	3	5	5	5	5	5	5	5	5	5	5	5	5	5	5	4
8	5	5	5	5	5	5	5	5	4	4	5	5	5	5	3	3	4	4	4	4	3	5	4	4	4	5	3	3	2	2	1	2	2	3	5	5	5	5	5	5	4	4	4	4	5	5	5	5	4
9	5	5	4	4	4	5	5	4	3	5	5	5	5	4	4	4	4	4	4	4	3	5	5	5	4	5	2	2	3	3	3	2	4	5	5	5	5	5	5	5	5	5	5	5	5	5	5	5	4
10	4	5	5	5	5	5	5	5	5	5	5	5	5	5	3	3	4	4	4	4	4	5	4	4	5	5	5	4	3	2	2	3	2	4	5	5	5	5	5	5	5	5	5	5	5	5	5	5	5
11	4	4	4	4	4	4	4	4	4	4	4	4	4	4	3	3	3	3	3	3	3	4	3	4	3	4	4	4	2	4	4	4	4	4	4	4	4	4	4	4	4	4	4	4	4	5	5	4	4
12	5	5	5	5	5	5	5	5	5	5	5	5	5	5	5	5	5	5	5	5	5	5	3	2	4	5	1	2	2	2	2	1	1	1	5	5	5	5	5	5	5	5	5	5	5	5	5	5	5
13	4	5	5	5	5	5	5	5	4	5	5	5	5	4	3	3	3	4	4	5	3	5	3	4	4	4	4	4	3	3	3	4	5	4	4	5	4	5	5	5	5	5	4	5	5	5	5	5	4
14	4	5	5	5	5	5	5	5	4	5	5	4	5	5	4	4	5	5	5	5	5	5	5	5	4	5	5	5	4	4	4	3	5	5	5	5	5	5	5	5	5	5	5	5	5	5	5	5	5
15	4	4	4	4	5	5	5	5	4	4	4	5	4	4	4	4	4	4	3	3	4	4	4	4	4	4	3	2	2	2	2	3	3	2	5	5	5	5	5	4	5	5	4	5	5	5	5	4	3
16	4	4	4	4	4	5	5	4	4	4	5	4	4	4	2	3	2	3	2	3	1	4	2	2	3	3	3	3	2	3	2	2	3	3	4	5	5	5	5	5	5	5	4	4	5	5	5	5	4
17	5	5	5	5	5	5	5	5	4	3	5	4	5	5	1	2	2	2	2	2	2	5	1	2	4	4	3	2	1	2	1	1	3	5	5	5	4	5	5	5	5	5	3	5	5	2	5	5	4
18	3	5	5	5	5	5	5	5	4	4	5	4	5	4	4	3	4	5	4	4	5	5	4	4	5	5	5	5	2	2	2	2	2	2	5	5	5	5	5	5	5	5	5	5	5	5	5	5	4
19	4	5	5	5	5	5	5	5	5	5	5	5	5	5	5	3	5	5	5	5	5	5	5	5	5	5	5	5	4	4	4	4	4	4	4	5	5	5	5	5	5	5	4	4	5	5	5	5	5
20	5	5	5	5	5	5	5	5	4	5	5	4	5	5	5	4	5	5	5	5	5	5	5	5	5	5	4	4	2	4	2	3	3	4	5	5	5	5	5	5	5	5	5	5	5	4	5	5	5
21	5	5	5	5	5	5	5	5	1	1	5	5	5	5	3	3	3	3	3	3	3	5	4	4	4	4	4	4	4	3	3	3	3	3	5	5	5	5	5	5	5	5	5	4	3	5	5	5	5
22	4	5	4	5	5	4	5	4	4	4	5	4	4	3	2	3	3	3	4	4	3	5	4	3	3	4	1	1	1	2	2	1	3	3	5	5	5	5	5	5	5	5	5	4	5	5	5	5	3
23	4	5	4	4	5	4	4	4	4	4	4	4	4	4	2	2	3	4	3	3	2	5	2	4	3	4	3	3	2	3	2	2	3	4	5	5	5	5	5	5	5	5	5	5	5	5	5	5	3
24	4	5	5	5	4	5	5	5	5	5	5	5	5	4	4	4	4	4	5	4	3	4	3	4	3	4	3	3	2	2	2	2	4	4	4	5	5	5	5	5	5	5	5	5	5	5	5	5	4
25	4	5	4	5	4	5	5	5	4	4	4	5	4	4	4	4	5	5	4	4	4	5	4	5	5	5	4	4	3	2	2	3	4	4	5	5	5	5	5	5	5	5	4	4	5	5	5	5	4
26	4	5	4	5	4	4	4	5	4	4	5	4	5	5	1	2	1	2	3	3	1	4	2	1	1	2	1	1	1	1	1	1	1	1	5	5	5	5	5	5	5	5	5	5	5	2	5	5	4
27	5	5	5	5	5	5	5	5	5	5	5	5	5	5	1	4	2	2	4	4	1	5	4	2	2	5	4	2	1	1	1	1	1	2	5	5	5	5	5	5	5	5	5	5	5	5	5	5	2
28	4	5	4	4	4	4	4	4	4	4	4	4	4	5	4	4	5	5	4	5	5	5	4	5	5	5	5	3	3	3	3	3	4	4	4	5	4	5	5	5	5	4	4	4	4	4	4	4	3
29	4	5	5	5	5	5	5	5	5	5	5	5	5	4	4	3	4	5	5	5	4	5	4	5	5	5	5	5	4	5	4	4	5	4	5	5	5	5	5	5	5	5	5	5	5	5	5	5	5
30	4	5	5	4	4	4	4	4	3	4	5	4	3	4	2	3	3	3	4	2	3	5	4	3	3	5	3	2	4	4	4	4	2	2	4	5	5	5	5	5	5	4	4	5	5	5	5	5	4
31	4	5	5	5	5	5	5	5	5	4	5	5	5	5	2	2	4	4	3	3	2	5	2	2	2	3	4	3	2	2	2	2	2	4	5	5	5	5	5	5	5	5	5	5	5	5	5	5	4
32	5	5	5	5	5	5	5	5	5	5	5	4	5	5	1	1	1	1	1	1	1	3	1	1	1	2	4	3	1	3	2	2	1	3	5	5	5	5	5	5	5	5	5	5	5	5	5	5	1
33	4	5	5	4	5	5	5	5	5	5	5	4	5	5	4	3	4	4	4	4	2	5	3	4	4	5	2	2	4	4	4	4	4	4	4	5	5	5	5	5	4	5	4	5	5	2	5	5	4
34	3	5	4	4	4	5	4	4	4	5	4	3	5	5	1	1	1	2	2	2	1	5	2	2	2	5	2	2	1	2	1	2	2	4	4	5	4	5	4	4	5	4	5	5	5	4	5	5	3
35	5	5	5	5	4	4	5	4	5	5	5	5	5	5	2	3	2	3	3	3	1	5	2	1	3	4	4	2	3	4	4	2	4	4	5	5	5	5	5	4	5	5	5	5	5	5	5	5	5
36	4	5	5	5	5	5	5	5	2	3	4	5	4	5	3	3	4	4	4	5	4	5	4	3	4	4	3	3	1	3	1	2	2	4	5	5	5	5	4	5	5	4	4	4	4	5	5	3	5
37	4	5	5	5	5	5	5	5	5	5	5	5	5	3	1	1	3	4	3	3	1	5	1	3	4	5	3	3	1	1	1	1	1	3	4	5	5	5	5	5	5	5	5	5	5	5	4	3	3
38	4	4	3	4	3	4	4	4	3	3	4	4	4	4	3	3	3	3	3	4	3	4	4	3	4	4	3	3	3	3	2	3	3	3	4	4	4	4	4	4	4	4	4	4	4	4	4	4	4
39	5	5	5	5	5	5	5	5	4	5	5	4	5	5	3	3	3	3	4	4	4	5	3	3	4	5	4	4	2	2	1	2	2	3	5	5	4	5	5	5	5	5	4	5	5	5	5	5	4
40	4	5	5	5	5	5	5	4	5	5	5	5	5	5	2	2	2	2	2	2	2	2	1	1	1	1	2	2	2	2	2	2	2	2	4	5	5	5	5	5	5	4	5	4	5	5	5	3	4
41	4	4	3	4	4	4	4	3	3	3	4	4	4	4	4	3	3	3	3	3	3	4	3	3	3	4	3	3	2	3	2	3	3	3	4	4	4	4	4	4	4	4	4	4	4	4	4	4	4
42	4	5	5	5	4	5	4	5	3	5	5	3	5	4	3	3	2	3	3	3	2	5	2	3	2	5	4	3	3	4	1	2	4	3	5	5	5	5	5	5	5	5	4	5	5	5	5	5	4
43	4	5	5	5	5	4	5	4	5	4	3	5	5	3	3	3	2	2	3	2	2	4	3	3	3	4	3	3	1	2	1	2	2	2	4	4	5	5	5	4	4	5	1	5	4	4	4	4	3
44	4	5	5	5	5	5	5	4	4	5	5	5	5	1	2	3	2	3	2	2	4	5	2	3	3	5	4	2	1	1	1	1	3	2	5	5	4	5	5	5	5	5	5	4	5	4	4	5	4
45	3	5	5	5	5	5	5	5	5	5	5	5	5	5	4	4	4	4	4	4	4	4	4	4	4	4	5	4	4	4	2	4	4	5	4	4	4	4	4	5	4	4	4	4	4	4	4	4	5
46	5	5	5	5	5	5	5	5	4	5	5	5	5	5	3	3	3	3	4	5	3	5	3	3	4	3	3	3	3	3	3	3	3	5	4	5	5	5	5	5	5	5	4	4	5	5	5	5	5
47	5	5	5	5	5	5	5	5	1	5	5	5	5	5	4	3	4	3	5	5	3	5	4	3	4	4	4	4	2	2	1	2	4	5	5	5	5	5	5	5	5	5	1	5	5	5	5	5	5
48	4	5	5	5	4	5	5	5	4	5	5	5	5	5	3	3	4	4	4	4	4	5	4	4	4	5	5	5	3	4	3	3	4	4	4	5	5	5	5	5	5	5	5	5	5	5	5	4	5
49	4	4	4	4	4	4	5	4	2	4	4	4	4	3	2	4	4	4	4	4	3	4	4	4	3	5	4	3	4	4	4	3	3	4	5	5	5	5	5	5	5	5	4	4	5	4	5	4	4
50	4	5	4	4	5	4	4	4	2	1	4	5	4	5	3	3	3	4	4	4	3	5	5	4	4	5	2	4	2	2	2	4	4	4	5	5	5	5	5	5	5	5	1	1	5	5	5	5	5
51	4	4	5	4	5	5	4	5	3	4	5	5	4	4	3	3	3	3	3	3	4	5	4	3	4	5	4	4	3	3	3	3	4	4	5	4	5	5	4	4	5	5	4	5	4	5	5	5	5
52	4	5	5	5	5	5	5	5	4	5	5	5	5	5	3	3	4	4	5	4	3	5	3	3	4	3	5	4	2	2	2	2	4	5	5	5	5	5	5	4	5	4	5	5	5	5	5	5	4
53	5	5	5	5	5	5	5	5	4	5	5	5	5	5	4	4	4	4	4	4	4	5	5	5	5	5	4	5	3	2	1	4	3	3	5	5	5	5	5	5	5	5	5	5	5	5	5	5	5
54	5	5	5	5	5	5	5	5	5	5	5	5	5	4	4	5	5	5	5	5	5	5	5	5	5	5	5	5	3	3	3	5	5	5	5	5	5	5	5	5	5	5	5	5	5	5	5	4	5
55	5	5	5	5	5	5	5	5	5	5	5	5	5	5	2	2	2	2	2	2	2	5	1	5	5	5	5	5	1	1	1	2	2	5	5	5	5	5	5	4	5	4	5	5	4	4	4	4	5
56	5	5	4	5	5	5	5	5	5	5	5	5	5	4	4	5	5	5	5	4	5	5	4	5	5	5	4	4	4	4	4	4	4	4	5	5	5	5	5	5	5	5	5	5	3	5	5	5	4
57	5	5	5	5	5	5	5	5	5	5	5	5	5	4	5	5	4	4	5	5	3	5	3	5	5	5	3	5	1	3	1	3	5	5	4	5	5	5	5	5	5	5	5	5	5	5	5	3	5
58	4	5	4	5	4	5	4	5	4	4	4	5	4	4	3	3	3	3	3	3	3	5	3	3	3	3	2	2	2	2	2	2	2	4	4	5	5	5	5	5	5	5	4	5	5	5	5	5	4
59	4	4	5	5	5	5	5	5	3	5	5	4	4	4	3	3	3	4	4	4	4	5	4	4	4	5	4	4	1	1	1	1	1	1	5	5	5	5	5	5	5	5	4	5	4	5	5	5	5
60	5	5	5	5	5	5	5	5	5	5	5	5	5	5	1	2	4	4	5	5	2	5	3	4	2	5	2	2	4	2	1	1	1	3	5	5	5	5	5	5	5	5	5	5	5	5	5	5	2
61	3	4	4	5	5	4	4	5	4	4	5	4	4	4	3	3	3	3	4	3	3	4	3	3	3	3	3	3	1	1	1	1	1	2	4	5	5	5	5	5	5	5	4	4	5	4	5	4	3
62	1	5	5	4	5	5	5	5	4	5	5	5	5	5	4	4	4	5	3	4	4	5	4	4	4	5	4	2	2	2	2	2	2	2	1	5	5	5	5	5	5	5	1	1	5	5	5	4	4
63	4	5	5	5	5	4	5	5	4	5	5	5	5	5	1	1	4	4	4	4	4	5	1	4	4	5	2	2	1	3	1	1	1	5	5	5	5	5	5	5	5	5	5	5	5	5	5	5	1
64	4	5	4	4	4	5	5	4	4	4	4	5	4	4	4	4	4	4	4	4	4	5	5	4	4	5	3	3	4	4	3	3	3	3	4	5	4	5	4	5	4	4	3	4	5	5	4	4	4
65	5	5	5	5	5	5	5	5	5	5	5	5	5	5	5	5	5	5	5	5	5	5	5	5	5	5	5	5	1	1	1	1	5	5	5	5	5	5	5	5	5	5	5	5	5	1	5	5	5
66	4	5	4	4	4	5	4	4	4	4	4	4	4	4	1	2	2	3	2	3	2	4	1	2	2	3	2	1	1	1	1	1	2	2	4	5	5	5	5	5	5	5	3	4	4	4	5	5	4
67	4	5	5	5	5	5	5	5	5	5	5	5	5	5	3	2	3	4	4	4	4	5	1	4	3	5	5	4	1	2	1	2	1	5	5	5	5	5	5	5	5	5	5	5	5	1	5	5	5
68	4	5	5	5	5	4	5	5	4	5	5	5	5	5	5	4	5	5	5	5	5	5	5	5	5	5	4	4	3	4	5	5	5	5	4	5	5	5	5	4	5	5	4	4	5	5	5	5	5
69	4	5	5	4	5	5	5	5	4	4	5	5	5	5	2	2	1	1	3	3	1	5	1	1	2	3	4	4	1	1	1	2	3	4	4	5	5	5	4	5	4	5	4	4	4	4	5	5	4
70	5	5	5	5	5	5	5	5	5	5	5	5	5	5	3	3	2	3	3	3	3	4	3	3	3	4	3	3	3	3	3	3	3	3	5	5	5	5	5	5	5	5	5	5	5	5	5	5	4
71	4	5	5	4	5	5	5	5	2	5	5	5	5	4	3	3	4	3	4	3	2	5	4	4	4	5	5	5	3	3	3	3	4	4	4	5	5	5	5	5	5	5	4	5	5	5	5	5	4
72	5	5	5	5	5	5	5	5	5	5	5	5	5	5	2	2	4	3	2	4	1	5	3	3	4	5	2	4	2	2	2	2	3	4	5	5	5	5	5	5	5	5	5	5	5	5	5	4	5
73	5	5	5	5	5	5	5	5	5	5	5	5	5	5	4	4	4	4	4	4	3	5	4	4	5	5	5	4	5	5	5	5	5	5	5	5	5	5	5	5	5	5	5	5	5	5	5	5	4
74	4	5	5	5	5	4	5	5	2	5	5	5	5	5	5	4	4	5	5	5	5	5	5	5	5	5	5	5	5	5	5	5	5	5	5	5	5	5	5	5	5	5	4	5	5	5	5	5	5
75	5	5	5	5	5	5	5	5	5	5	5	5	5	5	5	5	5	5	5	5	5	5	5	5	5	5	3	2	2	4	4	3	1	4	5	5	5	5	5	5	5	5	5	5	5	5	5	5	5
76	3	5	5	5	5	5	5	5	5	5	5	5	5	5	1	1	2	1	2	1	1	5	1	2	1	2	4	4	3	3	2	2	2	5	3	5	5	5	5	5	5	5	5	5	5	5	5	5	2
77	4	5	5	5	5	5	5	5	1	5	5	5	5	5	4	5	5	5	5	5	5	5	5	5	5	5	4	4	4	3	3	3	3	4	3	5	5	5	5	5	5	5	4	5	5	5	5	5	5
78	5	5	5	5	5	5	5	5	5	5	5	5	5	5	1	1	1	3	4	3	1	5	5	1	3	5	1	3	1	3	1	1	1	3	5	5	5	5	5	5	5	5	5	5	5	5	5	5	5
79	5	5	4	5	5	4	5	5	4	5	5	5	4	4	2	3	3	3	4	3	2	4	3	4	3	5	4	1	1	1	2	1	3	4	4	5	4	5	5	5	5	5	4	5	5	4	4	5	3
80	4	4	5	5	5	5	5	5	4	5	5	5	5	4	3	3	3	4	4	5	4	5	4	4	4	5	5	4	3	5	3	3	3	5	4	3	5	5	5	5	5	5	2	1	5	5	5	5	4
81	4	5	5	5	5	5	5	5	5	5	4	5	5	5	5	5	5	5	5	5	5	5	5	5	5	5	5	5	2	2	2	2	4	4	5	5	5	5	5	5	5	5	5	5	5	5	5	5	5
82	4	5	5	4	5	4	5	5	5	5	5	5	5	4	4	3	3	5	4	4	3	5	5	3	3	5	4	3	2	3	3	3	3	4	5	5	5	5	5	5	5	5	5	5	5	5	5	5	5
83	4	5	5	4	5	4	4	5	4	4	4	5	5	5	2	3	4	4	5	4	2	5	4	4	3	5	4	5	2	4	3	2	2	5	5	5	5	5	5	5	5	5	5	5	5	5	5	5	5
84	5	5	5	5	5	5	5	5	1	1	5	5	5	5	5	4	4	4	5	4	4	5	3	5	5	5	4	4	3	4	4	4	4	5	5	5	5	5	5	5	5	5	5	5	5	5	5	5	5
85	5	5	5	5	5	5	5	5	5	5	5	5	5	5	5	5	5	5	5	5	5	5	5	5	5	5	1	1	1	1	1	1	1	5	4	5	5	5	5	5	5	5	5	5	5	5	5	4	5
86	4	5	5	5	5	5	5	4	5	5	5	5	5	5	1	2	3	4	4	3	3	5	2	3	3	5	4	2	1	2	1	2	3	4	5	5	5	5	5	5	5	5	5	5	5	5	5	5	3
87	4	5	5	5	5	5	5	5	5	5	5	5	5	5	4	3	3	5	3	3	3	5	5	5	5	5	3	4	3	3	3	3	3	3	4	4	5	4	4	3	4	4	5	4	4	4	4	4	4
88	5	5	5	5	5	5	5	5	3	5	5	5	5	5	3	3	3	4	4	4	3	5	4	4	4	5	3	3	2	2	2	2	2	3	5	5	5	5	5	5	5	5	5	5	5	5	5	4	3
89	4	5	5	4	5	4	5	5	4	4	5	4	5	4	3	4	3	4	3	3	3	5	4	3	3	5	5	3	4	5	4	5	4	3	4	5	5	5	5	5	5	5	5	4	5	5	5	5	4
90	4	5	5	4	4	5	4	4	4	5	5	5	5	5	4	4	4	4	4	4	5	5	4	4	4	5	4	4	2	4	3	1	3	4	5	5	5	5	5	5	4	5	4	5	5	4	5	5	4
91	5	5	5	5	5	5	5	5	5	5	5	5	5	5	3	3	3	4	4	4	2	5	4	4	4	5	4	4	4	4	3	2	4	4	5	5	5	5	5	5	5	5	5	5	5	5	5	5	4
92	4	5	5	4	5	5	4	5	3	3	4	4	4	3	2	2	2	3	3	3	3	3	1	2	1	3	3	3	1	1	1	1	2	3	5	5	5	5	5	5	5	5	4	4	5	5	5	5	3
93	5	5	5	5	5	5	5	5	4	4	4	5	4	4	4	3	3	4	3	4	3	5	3	3	3	3	3	3	3	2	2	3	3	3	4	5	5	5	4	4	4	4	3	4	4	4	4	4	4
94	3	4	4	4	4	3	4	5	4	4	3	3	3	3	1	3	3	2	3	2	1	4	3	3	2	3	2	2	2	2	2	2	3	2	4	5	5	4	4	5	5	5	5	3	3	2	4	5	3
95	3	5	4	4	4	5	5	4	4	4	4	5	4	4	1	2	3	1	2	2	1	4	4	2	2	5	4	3	1	4	4	1	2	2	5	5	5	5	5	5	5	5	5	5	5	3	5	5	5
96	4	5	5	5	4	5	4	5	4	5	5	4	4	3	2	3	4	4	4	4	2	5	4	5	4	5	4	3	1	3	1	1	4	5	5	5	5	5	5	5	5	5	4	4	5	4	5	4	4
97	5	5	5	5	5	5	5	5	5	5	5	5	5	5	3	3	3	3	3	3	3	5	3	3	3	3	3	3	1	1	1	2	2	3	5	5	5	5	5	5	5	5	5	5	5	5	5	5	4
98	4	5	5	5	5	5	5	5	3	4	5	5	5	3	2	3	4	4	4	4	3	5	4	3	4	5	4	4	5	5	5	3	4	5	4	5	5	5	5	5	5	5	4	5	5	5	5	4	4
99	5	5	4	4	4	5	5	4	4	4	5	4	4	4	2	3	2	2	3	3	2	5	2	2	4	5	3	2	1	4	3	1	3	3	4	5	5	5	5	5	5	4	5	5	5	4	5	5	4
100	5	5	5	5	5	5	5	5	1	1	5	5	5	5	5	5	5	5	5	5	5	5	5	5	5	5	3	4	1	2	1	2	2	2	5	5	5	5	5	5	5	5	5	5	5	5	5	5	5
101	4	5	5	5	4	4	5	4	2	4	5	5	5	4	3	3	3	3	3	3	4	5	5	4	5	5	4	3	5	5	5	4	4	4	4	5	5	5	5	4	5	5	5	5	5	5	5	5	4
102	5	5	5	5	5	5	5	5	4	5	5	5	5	5	5	5	5	5	5	5	5	5	5	5	5	5	4	4	1	3	2	2	3	3	5	5	5	5	5	5	5	5	5	5	5	5	5	5	5
103	5	5	5	5	5	5	5	5	5	4	5	5	5	5	1	2	2	2	2	2	2	5	2	2	3	4	2	3	3	3	2	2	2	4	4	5	4	5	4	4	5	5	1	1	4	5	5	5	4
104	3	5	5	5	5	5	5	5	3	4	5	5	5	5	5	5	5	5	5	5	5	5	3	5	5	5	5	5	2	2	2	2	5	5	3	4	5	5	5	5	5	5	1	5	5	4	5	5	5
105	5	5	5	5	5	5	5	5	5	5	5	5	5	5	4	4	5	4	5	5	5	5	5	5	5	5	5	5	4	4	4	4	4	4	4	5	5	5	5	5	5	5	5	5	5	5	5	5	5
106	4	5	5	5	4	5	2	2	5	5	4	5	4	4	4	3	3	4	4	5	4	5	4	4	4	5	4	2	2	3	2	2	3	4	4	5	5	5	5	5	5	5	5	5	5	5	5	4	4
107	5	5	5	5	5	5	5	5	4	5	5	5	5	5	3	2	3	3	3	3	3	4	2	3	3	4	2	2	1	1	1	1	2	3	4	5	5	5	5	5	5	5	5	4	4	5	5	5	4
108	5	4	5	4	4	5	5	5	4	5	5	5	5	4	1	2	2	5	4	4	1	5	2	5	1	5	5	4	1	3	1	1	1	1	4	5	5	5	5	5	5	5	5	5	5	5	5	5	5
109	5	5	5	5	5	5	5	5	5	5	5	4	5	5	2	4	3	3	4	4	2	5	5	5	5	5	4	4	4	4	4	4	5	5	5	5	5	5	5	5	5	5	5	5	5	3	5	5	5
110	5	5	5	5	5	5	5	5	5	5	5	5	5	5	5	4	4	4	4	4	3	5	4	4	4	4	5	5	5	5	5	5	3	5	4	5	5	5	5	5	5	5	5	5	5	5	5	5	5
[truncated: 23 more columns]

## Sheet: Sheet2
A1~14	Patient Safety Attitude	1~5
B1~12	Patient Safety Skill	1~5
C1~8	Patient Safety Knowledge	1~5
edu_exp	Learning experience about patient safety	Y/N
